# Supplementary material for: DeepSeek is open-access and the next AI disrupter for radiology
Source: Radiol Adv. 2025 Feb 18;2(1):umaf009. doi: 10.1093/radadv/umaf009 (PMC12363671; doi:10.1093/radadv/umaf009)
Supplement: umaf009_Supplementary_Data [file umaf009_Supplementary_Data.zip]

Archive with 3 entries (3 files):
- George Shih - ADADV-2025-026 COI-Disclosure-Forms.pdf
- Attached file- COI-Disclosure-Forms-Peng.pdf
- Supplementary_materials.pdf
